# Supplementary material for: Physicians’ Self-Perceived Competence on Breaking Bad News to Parents of Children with Neurodisabilities
Source: Children (Basel). 2023 Nov 26;10(12):1854. doi: 10.3390/children10121854 (PMC10741853; doi:10.3390/children10121854)
Supplement: Supplementary file 1 [file children-10-01854-s001.zip]

Archive with 1 entries (1 files):
- children-2713000-supplementary.pdf
